# Supplementary material for: Whole Blood Viscosity and Its Associations with Age, Hematologic Indices, and Serum Biochemical Variables in Clinically Healthy Beagle Dogs and Korean Shorthair Cats
Source: Vet Sci. 2026 Jan 20;13(1):102. doi: 10.3390/vetsci13010102 (PMC12846588; doi:10.3390/vetsci13010102)
Supplement: Supplementary file 1 [file vetsci-13-00102-s001.zip]

Archive with 1 entries (1 files):
- vetsci-4109156-supplementary.pdf
